# Supplementary material for: Multi‐Color Flexible Electrochromic Device for Smart Anti‐Counterfeiting
Source: Angew Chem Int Ed Engl. 2026 Apr 13;65(22):e6863859. doi: 10.1002/anie.6863859 (PMC13206437; doi:10.1002/anie.6863859)
Supplement: Supplementary file 1 — Supporting File 1: anie72192‐sup‐0001‐VideoS1‐S3.zip. [file ANIE-65-e6863859-s002.zip]

Archive with 3 entries (3 files):
- anie72192-sup-0002-VideoS2.mp4
- anie72192-sup-0003-VideoS3.mp4
- anie72192-sup-0001-VideoS1.mp4
